# Supplementary material for: Editorial Note: Olmesartan Potentiates the Anti-Angiogenic Effect of Sorafenib in Mice Bearing Ehrlich’s Ascites Carcinoma: Role of Angiotensin (1–7)
Source: PLoS One. 2024 Dec 19;19(12):e0316407. doi: 10.1371/journal.pone.0316407 (PMC11658613; doi:10.1371/journal.pone.0316407)
Supplement: S1 File — (XLSX) [file pone.0316407.s001.xlsx]

## Sheet: Tumor Weight
							Weight of Tumor discs (mg) average 2 discs /mice
				Mice No.	Control	Olmesartan 3 mg/kg	Olmesartan 10 mg/kg	Olmesartan 30 mg/kg	Sorafenib 30 mg/kg	Olmesartan 30+Sorafenib 30
				1	432.05	107	83	61	44	18
				2	433	94	83	72.58	61	15.67
				3	397	107.5	83	80.5	61	9.89
				4	391.5	100	73.9	61	44.05	12.32
				5	477.75	94.87	83.5	61	61	11.52
				6	361.5	101	142	61	61	10
				7	483	101	83	100	61	11.89
				8	461.4	101	83	61	61	15.67
				9	446	101.25	59	61	61	9.89
				10	447	107	60	85	61	11.52
				Average	433.02	101.462	83.34	70.408	57.605	12.637
				S.D.	39.1656	4.71116	22.774	13.8494	7.1573	2.83548
				Squar N	3.16228	3.16228	3.16228	3.16228	3.16228	3.16228
				S.E.	12.3853	1.4898	7.20178	4.37955	2.26334	0.896658
							Olmesartan 30+Angiotensin (1-7) agonist	Olmesartan 30+Angiotensin (1-7) antagonist
							36	347
							31.2	390.6
							36	384.1
							36.5	315.2
							15.45	315
			Group				36	351
			Control				31	357
			Olmesartan 3 mg/kg				36	384
			Olmesartan 10 mg/kg				31	315
			Olmesartan 30 mg/kg				31.2	315
			Sorafenib 30 mg/kg				32.035	347.39
							6.33702	31.3477
							3.16228	3.16228
							2.00394	9.913

## Sheet: Chart 1
					Group	Average Tumor Weight (mg)	S.E.
					EAC-Control	433.02	12.39
					Sorafenib (30 mg/kg)	57.61	2.26
					Olmesartan (3 mg/kg)	101.46	1.49
					Olmesartan (10 mg/kg)	83.34	7.2
					Olmesartan (30 mg/kg)	70.41	4.38
					Sorafenib + Olmesartan (30 mg/kg)	12.64	0.9

## Sheet: Chart 2
					Group	Average Tumor Weight (mg)	S.E.
					EAC-Control	433.02	12.39
					Olmesartan (30 mg/kg)	70.41	4.38
					Olmesartan (30 mg/kg) + Angiotensin (1-7) agonist	32.04	2
					Olmesartan (30 mg/kg) + Angiotensin (1-7) antagonist	347.39	9.91
