# Supplementary material for: Editorial Note: Olmesartan Potentiates the Anti-Angiogenic Effect of Sorafenib in Mice Bearing Ehrlich’s Ascites Carcinoma: Role of Angiotensin (1–7)
Source: PLoS One. 2024 Dec 19;19(12):e0316407. doi: 10.1371/journal.pone.0316407 (PMC11658613; doi:10.1371/journal.pone.0316407)
Supplement: S2 File — (XLSX) [file pone.0316407.s002.xlsx]

## Sheet: Serum VEGF
							Serum VEGF (ng/L)
			Mice No	Normal Control	EAC-contro	Olmesartan 3mg/kg	Olmesartan 10mg/kg	Olmesartan 30mg/kg	Sorafenib 30mg/kg	Olmesartan 30 + Sorafenib 30
			1	815	985	875	895	835	818	775
			2	862	1000	886	875	821	818	755
			3	862	935	886	875	822	875	770
			4	815	997	886	835	835	800	755
			5	815	997	980	835	835	800	755
			6	815	997	980	835	805	800	775
			Average	830.667	985.167	915.5	858.333	825.5	818.5	764.167
			S.D.	24.2707	25.127	50.1428	26.5832	12.0291	29.05	10.2062
			Squar N	2.44949	2.44949	2.44949	2.44949	2.44949	2.44949	2.44949
			S.E.	9.90847	10.2581	20.4707	10.8525	4.91087	11.8596	4.16667
							Olmesartan 30+Angiotensin (1-7) agonist	Olmesartan 30+Angiotensin (1-7) antagonist
							805	905
							802	915
							805	915
							800	915
							800	915
							800	915
							802	913.333
							2.44949	4.08248
							2.44949	2.44949
							1	1.66667

## Sheet: Chart1
					Groups	VEGF (ng/L)	S.E.
					Normal	830.67	9.91
					EAC-Control	985.17	10.26
					Sorafenib (30 mg/kg)	818.5	11.86
					Olmesartan (3 mg/kg)	915.5	20.47
					Olmesartan (10 mg/kg)	858.33	10.85
					Olmesartan (30 mg/kg)	825.5	4.91
					Sorafenib + Olmesartan (30 mg/kg)	764.17	4.17

## Sheet: Chart2
							Groups	VEGF (ng/L)	S.E.
							Normal	830.67	9.91
							EAC-Control	985.17	10.26
							Olmesartan (30 mg/kg)	825.5	4.91
							Olmesartan (30 mg/kg) + Angiotensin (1-7) agonist	802	1
							Olmesartan (30 mg/kg) + Angiotensin (1-7) antagonist	913.33	1.67
