# Supplementary material for: Editorial Note: Olmesartan Potentiates the Anti-Angiogenic Effect of Sorafenib in Mice Bearing Ehrlich’s Ascites Carcinoma: Role of Angiotensin (1–7)
Source: PLoS One. 2024 Dec 19;19(12):e0316407. doi: 10.1371/journal.pone.0316407 (PMC11658613; doi:10.1371/journal.pone.0316407)
Supplement: S3 File — (XLSX) [file pone.0316407.s003.xlsx]

## Sheet: Serum level of IGF-I
									Serum IGF-I (pg/ml)
						Mice No	Normal control	EAC-contro	Olmesartan 3 mg/kg	Olmesartan 10 mg/kg	Olmesartan 30mg/kg	Sorafenib 30mg/kg	Olmesartan 30 + Sorafenib 30
						1	946	2500	2033	1670	968	852	326
						2	985	2460	2123	2026	968	850	326
						3	946	2512	1810	1670	1076	852	392
						4	946	2500	1810	1670	968	852	326
						5	946	2460	1810	1670	968	852	326
						6	946	2512	1810	1670	968	852	326
						Average	952.5	2490.67	1899.33	1729.33	986	851.667	337
						S.D.	15.9217	24.353	141.291	145.336	44.0908	0.816497	26.9444
						Squar N	3.16228	2.44949	2.44949	2.44949	2.44949	2.44949	2.44949
						S.E.	5.03488	9.94205	57.6817	59.3333	18	0.333333	11
										Olmesartan 30 mg/kg + Angiotensin (1-7) agonist	Olmesartan 30 mg/kg + Angiotensin (1-7) antagonist
										436	1060
										399	1060
										436	1028
										436	1021
										400	1032
										436	1024
									Average	423.833	1037.5
									S.D.	18.8512	17.8185
									Squar N	2.44949	2.44949
									S.E.	7.69596	7.27438

## Sheet: Chart1
					Groups	IGF-1 (pg/ml)	S.E.
					Normal	952.5	5.03
					EAC-Control	2490.67	9.94
					Sorafenib (30 mg/kg)	851.67	0.33
					Olmesartan (3 mg/kg)	1899.33	57.68
					Olmesartan (10 mg/kg)	1729.33	59.33
					Olmesartan (30 mg/kg)	986	18
					Sorafenib + Olmesartan (30 mg/kg)	337	11

## Sheet: Chart2
						Groups	IGF-1 (pg/ml)	S.E.
						Normal	952.5	5.03
						EAC-Control	2490.67	9.94
						Olmesartan (30 mg/kg)	986	18
						Olmesartan (30 mg/kg) + Angiotensin (1-7) agonist	423.83	7.7
						Olmesartan (30 mg/kg) + Angiotensin (1-7) antagonist	1037.5	7.27
