# Supplementary material for: Editorial Note: Olmesartan Potentiates the Anti-Angiogenic Effect of Sorafenib in Mice Bearing Ehrlich’s Ascites Carcinoma: Role of Angiotensin (1–7)
Source: PLoS One. 2024 Dec 19;19(12):e0316407. doi: 10.1371/journal.pone.0316407 (PMC11658613; doi:10.1371/journal.pone.0316407)
Supplement: S4 File — (XLSX) [file pone.0316407.s004.xlsx]

## Sheet: optical density
				VEGFR2
	EAC-Control	Olmesartan 3mg/kg	Olmesartan 10mg/kg	Olmesartan 30mg/kg	Olmesartan 30 + Sorafenib 30	Sorafenib 30mg/kg	Olmesartan 30mg/kg	Olmesartan 30mg/kg
							Angiotensin (1-7) agonist	Angiotensin (1-7) antagonist
1	29.106	14.979	20.804	4.48	1.42	6.401	4.1	14.972
2	31.886	18.537	16.76	4.48	1.064	6.652	4.33	15.51
3	33.027	15.045	20.587	4.48	1.42	3.9	4.093	16.387
4	31.011	16.294	19.576	5.251	1.42	6.15	5.02	18.079
5	27.077	17.784	13.764	7.181	1.42	6.223	4.09	14.999
6	28.367	17.204	16.707	4.48	1.42	6.763	4.093	13.091
Mean	30.079	16.6405	18.033	5.05867	1.36067	6.01483	4.28767	15.5063
SD	2.26779	1.45932	2.76353	1.0845	0.145336	1.06292	0.370995	1.65957
Squar N	2.44949	2.44949	2.44949	2.44949	2.44949	2.44949	2.44949	2.44949
S.E.	0.92582	0.595766	1.1282	0.442746	0.0593333	0.433935	0.151458	0.677518

## Sheet: Chart for VEGF
							Group	VEGF receptors	optical density	S.E.
							EAC-Control	30.08 ± 0.93	30.08	0.93
							Sorafenib (30 mg/kg)	6.01 ± 0.43	6.01	0.43
							Olmesartan (3 mg/kg)	16.64 ± 0.6	16.64	0.6
							Olmesartan (10 mg/kg)	18.03 ± 1.13	18.03	1.13
							Olmesartan (30 mg/kg)	5.06 ± 0.44	5.06	0.44
							Sorafenib + Olmeasrtan (30 mg/kg)	1.36 ± 0.06	1.36	0.06

## Sheet: Chart for VEGF A779
						Group	VEGF receptors	optical density	S.E.
						EAC-Control	30.08 ± 0.93	30.08	0.93
						Olmesartan (30 mg/kg)	5.06 ± 0.44	5.06	0.44
						Olmeasrtan (30 mg/kg) + Angiotensin (1-7) agonist	4.29 ± 0.15	4.29	0.15
						Olmeasrtan (30 mg/kg) + Angiotensin (1-7) antagonist	15.51 ± 0.68	15.51	0.68
