# Supplementary material for: Editorial Note: Olmesartan Potentiates the Anti-Angiogenic Effect of Sorafenib in Mice Bearing Ehrlich’s Ascites Carcinoma: Role of Angiotensin (1–7)
Source: PLoS One. 2024 Dec 19;19(12):e0316407. doi: 10.1371/journal.pone.0316407 (PMC11658613; doi:10.1371/journal.pone.0316407)
Supplement: S5 File — (XLSX) [file pone.0316407.s005.xlsx]

## Sheet: optical density
				IGF-1R
	EAC-Control	Olmesartan 3 mg/kg	Olmesartan 10 mg/kg	Olmesartan 30 mg/kg	Olmesartan 30 mg/kg + Sorafenib 30 mg/kg	Sorafenib 30 mg/kg	Olmesartan 30mg/kg	Olmesartan 30mg/kg
							Angiotensin (1-7) agonist	Angiotensin (1-7) antagonist
1	40.325	33.16	22.05	10.01	1.25	11.55	3.729	19.681
2	42.122	33.16	23.103	10.5	1.2	10.45	3.73	21.335
3	38.746	33.16	25.291	10.44	0.958	9.86	3.73	22.039
4	36.605	34.613	19.774	10.28	0.658	10.45	3.101	24.46
5	38.222	33.16	22.17	10.5	1.02	10.45	4.606	18.164
6	37.813	37.422	22.357	10.44	1.25	10.55	4.571	21.14
Mean	38.9722	34.1125	22.4575	10.3617	1.056	10.5517	3.91117	21.1365
SD	1.96533	1.72234	1.78356	0.190202	0.230353	0.548832	0.57851	2.13793
Squar N	2.44949	2.44949	2.44949	2.44949	2.44949	2.44949	2.44949	2.44949
S.E.	0.802344	0.703143	0.728134	0.0776495	0.0940411	0.22406	0.236176	0.872808

## Sheet: Chart for IGF
							Group	IGF receptors		optical density	S.E.
							EAC-Control	38.97 ± 0.8		38.97	0.8
							Sorafenib (30 mg/kg)	10.55 ± 0.22		10.55	0.22
							Olmesartan (3 mg/kg)	34.11 ± 0.7		34.11	0.7
							Olmesartan (10 mg/kg)	22.46 ± 0.73		22.46	0.73
							Olmesartan (30 mg/kg)	10.44 ± 0.08		10.44	0.08
							Sorafenib + Olmeasrtan (30 mg/kg)	1.06 ± 0.09		1.06	0.09

## Sheet: Chart for IGF A779
C
							Group	IGF receptors		optical density	S.E.
							EAC-control	38.97 ± 0.8		38.97	0.8
							Olmesartan (30 mg/kg)	10.44 ± 0.08		10.44	0.08
							Olmeasrtan (30 mg/kg) + Angiotensin (1-7) agonist	3.91 ± 0.24		3.91	0.24
							Olmeasrtan (30 mg/kg) + Angiotensin (1-7) antagonist	21.14 ± 0.87		21.14	0.87
