# Supplementary material for: Editorial Note: Olmesartan Potentiates the Anti-Angiogenic Effect of Sorafenib in Mice Bearing Ehrlich’s Ascites Carcinoma: Role of Angiotensin (1–7)
Source: PLoS One. 2024 Dec 19;19(12):e0316407. doi: 10.1371/journal.pone.0316407 (PMC11658613; doi:10.1371/journal.pone.0316407)
Supplement: S6 File — (XLSX) [file pone.0316407.s006.xlsx]

## Sheet: optical density
				CD31
	EAC-Control	Olmesartan 3 mg/kg	Olmesartan 10 mg/kg	Olmesartan 30 mg/kg	Olmesartan 30 mg/kg + Sorafenib 30 mg/kg	Sorafenib 30 mg/kg	Olmesartan 30mg/kg	Olmesartan 30mg/kg
							Angiotensin (1-7) agonist	Angiotensin (1-7) antagonist
1	40.059	20.027	23.199	18.608	5.23	14.295	6.872	25.826
2	43.872	20.62	27.419	15.543	6.48	14.295	6.103	26.52
3	44.736	24.414	21.377	10.668	4.5	14.25	6.192	27.234
4	44.761	28.214	29.48	15.259	4.784	12.26	5.988	29.618
5	44.965	29.968	36.303	21.722	3.911	12	7.487	30.318
6	41.003	27.034	29.82	17.466	6.48	12.26	5.653	27.388
Mean	43.2327	25.0462	27.933	16.5443	5.23083	13.2267	6.3825	27.8173
SD	2.14705	4.08396	5.32291	3.71759	1.05798	1.15788	0.672568	1.77024
Squar N	2.44949	2.44949	2.44949	2.44949	2.44949	2.44949	2.44949	2.44949
S.E.	0.876529	1.66727	2.17307	1.5177	0.431917	0.472704	0.274575	0.722699

## Sheet: Chart for CD31
							Group	CD31	optical density
							EAC-Control	43.23 ± 0.88	43.23	0.88
							Sorafenib (30 mg/kg)	13.23 ± 0.47	13.23	0.47
							Olmesartan (3 mg/kg)	25.05 ± 1.67	25.05	1.67
							Olmesartan (10 mg/kg)	27.93 ± 2.17	27.93	2.17
							Olmesartan (30 mg/kg)	16.54 ± 1.52	16.54	1.52
							Sorafenib + Olmeasrtan (30 mg/kg)	5.23 ± 0.43	5.23	0.43

## Sheet: Chart for CD31 A779
								Group	CD31	optical density
								EAC-Control	43.23 ± 0.88	43.23	0.88
								Olmesartan (30 mg/kg)	16.54 ± 1.52	16.54	1.52
								Olmeasrtan (30 mg/kg) + Angiotensin (1-7) agonist	6.38 ± 0.27	6.38	0.27
								Olmeasrtan (30 mg/kg) + Angiotensin (1-7) antagonist	27.82 ± 0.72	27.82	0.72
